# Supplementary material for: Application Prospects of FTIR Spectroscopy and CLSM to Monitor the Drugs Interaction with Bacteria Cells Localized in Macrophages for Diagnosis and Treatment Control of Respiratory Diseases
Source: Diagnostics (Basel). 2023 Feb 12;13(4):698. doi: 10.3390/diagnostics13040698 (PMC9954918; doi:10.3390/diagnostics13040698)
Supplement: Supplementary file 1 [file diagnostics-13-00698-s001.zip]

Archive with 1 entries (1 files):
- diagnostics-2153349-supplementary.pdf
